# Supplementary material for: Tuning the Morphology and Structure of Supraparticles Composed of Ellipsoids
Source: Langmuir. 2025 Mar 10;41(11):7845–55. doi: 10.1021/acs.langmuir.5c00409 (PMC11948468; doi:10.1021/acs.langmuir.5c00409)
Supplement: Supplementary file 1 — la5c00409_si_001.zip [file la5c00409_si_001.zip]

Archive with 3 entries (3 files):
- confocal videos of binary mixtures at time=25 min.avi
- confocal videos of binary mixtures at time=30 min.avi
- confocal videos of binary mixtures at time=32 min.avi
